# Supplementary material for: NPM3 as a novel oncogenic factor and poor prognostic marker contributes to cell proliferation and migration in lung adenocarcinoma
Source: Hereditas. 2023 May 31;160:27. doi: 10.1186/s41065-023-00289-6 (PMC10230701; doi:10.1186/s41065-023-00289-6)
Supplement: Supplementary file 4 — Additional file 4: Supplementary Table S1. Primer sequences. [file 41065_2023_289_MOESM4_ESM.xls]

## Sheet: Supplementary Table S1
Supplementary Table S1 Primer sequences
Gene	Primer sequences
NPM3-F	CACACCCGCTCCTTCACCTTTAAG
NPM3-R	CTCTTCCTCTTCCTCGCTCTCCTC
MAD2L1-F	AGGTCCTGGAAAGATGGCAGTTTG
MAD2L1-R	ACAGTGGCAGAAATGTCACCGTAG
CCNA2-F	TCAGTTATTGCTGGAGCTGCCTTTC
CCNA2-R	GTGCTTTGAGGTAGGTCTGGTGAAG
