# Supplementary material for: NPM3 as a novel oncogenic factor and poor prognostic marker contributes to cell proliferation and migration in lung adenocarcinoma
Source: Hereditas. 2023 May 31;160:27. doi: 10.1186/s41065-023-00289-6 (PMC10230701; doi:10.1186/s41065-023-00289-6)
Supplement: Supplementary file 5 — Additional file 5: Supplementary Table S2. A protein-protein interactionnetwork parameter based on NPM3. [file 41065_2023_289_MOESM5_ESM.xls]

## Sheet: HubbaTable
Betweenness	BottleNeck	Closeness	ClusteringCoefficient	Degree	DMNC	EcCentricity	EPC	MCC	MNC	Radiality	Stress
0	1	16.8333	1	5	0.64826	0.33333	13.51	120	5	2.16667	0
1.57864	1	17.5	0.86667	6	0.61814	0.33333	13.719	144	6	2.23333	12
2.37619	1	16.6667	0.7	5	0.45378	0.33333	12.839	26	5	2.13333	10
10.5455	1	19.3333	0.58333	9	0.5012	0.33333	16.965	192	9	2.4	66
10.3842	1	19.1667	0.61111	9	0.52506	0.33333	16.884	216	9	2.36667	52
4.70055	1	15.1667	0.33333	3	0.30779	0.33333	8.918	3	2	1.96667	14
19.5312	3	17.8333	0.52381	7	0.52304	0.33333	14.694	123	6	2.23333	68
4.18756	2	18.8333	0.75	8	0.6123	0.33333	16.48	384	8	2.36667	40
1.78571	1	16.8333	0.73333	6	0.52304	0.33333	14.768	54	6	2.1	10
42.9472	3	22.5	0.46667	15	0.49073	0.5	19.469	912	15	2.63333	242
42.9472	1	22.5	0.46667	15	0.49073	0.5	19.927	912	15	2.63333	242
9.09683	1	19.6667	0.57778	10	0.51877	0.33333	18.23	222	10	2.4	54
41.1607	3	23	0.49167	16	0.52948	0.5	20.099	1596	16	2.66667	202
41.1768	2	21	0.4697	12	0.45368	0.5	18.378	818	12	2.53333	200
12.6779	1	19.5	0.55556	10	0.49882	0.33333	17.823	390	10	2.36667	64
18.1693	1	21	0.5303	12	0.51222	0.5	18.553	990	12	2.53333	96
30.4519	1	21	0.5303	12	0.51222	0.5	18.728	980	12	2.53333	142
12.0703	1	20.5	0.56364	11	0.52601	0.5	18.307	348	11	2.5	74
3.64701	1	18.5	0.75	8	0.6123	0.33333	16.837	768	8	2.3	26
2.41685	1	18.5	0.78571	8	0.64146	0.33333	16.134	864	8	2.3	18
12.9381	3	20	0.64444	10	0.57863	0.5	17.835	936	10	2.46667	88
28.2068	3	20.5	0.45455	11	0.4242	0.5	18.126	212	11	2.5	134
5.91801	1	19	0.67857	8	0.55399	0.5	16.4	180	8	2.4	46
77.9626	6	23	0.39167	16	0.42179	0.5	20.296	708	16	2.66667	316
145.529	5	26	0.35065	22	0.42303	0.5	21.287	1652	22	2.86667	600
1.13532	1	17.6667	0.90476	7	0.69516	0.33333	15.644	840	7	2.2	14
1.93794	1	17.6667	0.85714	7	0.65858	0.33333	15.132	744	7	2.2	18
7.75226	1	18.3333	0.71429	8	0.58315	0.33333	15.701	842	8	2.26667	44
23.7995	1	20.1667	0.50909	11	0.47511	0.33333	17.781	848	11	2.43333	110
54.1987	1	22.5	0.44762	15	0.4707	0.5	19.265	1152	15	2.63333	232
10.7697	1	19.6667	0.62222	10	0.55867	0.33333	17.385	900	10	2.4	62

## Sheet: Sheet1
Supplementary Table S2 A protein-protein interaction network parameter based on NPM3
Protein	Betweenness	Degree	Closeness
NPM1	145.529	22	26
RUVBL1	77.9626	16	23
FBL	54.1987	15	22.5
H2AFV	42.9472	15	22.5
H2AFZ	42.9472	15	22.5
TOP1	41.1768	12	21
HIST2H2BE	41.1607	16	23
TP53	30.4519	12	21
NPM3	28.2068	11	20.5
FKBP15	23.7995	11	20.1667
DUT	19.5312	7	17.8333
NCL	18.1693	12	21
EBNA1BP2	12.9381	10	20
KAT5	12.6779	10	19.5
CTCF	12.0703	11	20.5
BRIX1	10.7697	10	19.6667
EEF1G	10.5455	9	19.3333
EEF1A1	10.3842	9	19.1667
CHD1	9.09683	10	19.6667
NIP7	7.75226	8	18.3333
NPM2	5.91801	8	19
TYMS	4.70055	3	15.1667
HIST1H2BO	4.18756	8	18.8333
MDM2	3.64701	8	18.5
CDKN2A	2.41685	8	18.5
EEF1D	2.37619	5	16.6667
WDR12	1.93794	7	17.6667
RTF1	1.78571	6	16.8333
EEF1B2	1.57864	6	17.5
NIFK	1.13532	7	17.6667
VPS72	0	5	16.8333
