# Supplementary material for: NPM3 as a novel oncogenic factor and poor prognostic marker contributes to cell proliferation and migration in lung adenocarcinoma
Source: Hereditas. 2023 May 31;160:27. doi: 10.1186/s41065-023-00289-6 (PMC10230701; doi:10.1186/s41065-023-00289-6)
Supplement: Supplementary file 6 — Additional file 6: Supplementary Table S3. The genes positively associated with NPM3 expression. [file 41065_2023_289_MOESM6_ESM.xls]

## Sheet: Supplementary Table S2
Supplementary Table S3 The genes positively associated with NPM3 expression
Genes	PearsonCC
GLRX3	0.58
GEMIN6	0.56
NME1	0.55
C10orf2	0.55
AHCY	0.54
SFXN4	0.53
CHCHD1	0.52
TIMM8A	0.52
RPS7	0.51
PRDX3	0.51
MRPS16	0.5
MKI67IP	0.5
NDUFB8	0.5
ECE2	0.5
PNO1	0.5
RPL27	0.49
BCCIP	0.49
NME2	0.49
LSM2	0.49
USMG5	0.48
DTYMK	0.48
ALKBH2	0.48
CHAC2	0.47
MRPL11	0.47
MRTO4	0.47
SNRPG	0.47
MRPL12	0.46
POP7	0.46
NOC3L	0.46
CHCHD8	0.46
MRPL13	0.46
MRPL43	0.46
CCT7	0.45
RPLP0	0.45
PHB	0.45
PHB2	0.45
CUEDC2	0.45
RAN	0.45
EIF5A	0.45
MRPL52	0.45
STOML2	0.45
EXOSC1	0.45
KIAA0101	0.45
RPS18	0.44
C1QBP	0.44
BIRC5	0.44
CYC1	0.44
DPH5	0.44
MRPL15	0.44
CCT4	0.44
EMG1	0.44
NUP37	0.44
EPR1	0.44
PPIL1	0.43
HMBS	0.43
RPP40	0.43
RRP12	0.43
METTL2A	0.43
PHF5A	0.43
MAD2L1	0.43
RPS21	0.43
STRA13	0.43
COX7A2L	0.43
BOLA3	0.43
MRPL36	0.43
EIF5AL1	0.43
OLA1	0.43
ADSL	0.43
CCDC58	0.43
WDR43	0.42
RPS27A	0.42
SLC27A5	0.42
HSPE1	0.42
WDR12	0.42
MRPS33	0.42
ACN9	0.42
MRPL35	0.41
DSCC1	0.41
TMEM14B	0.41
ATP5C1	0.41
DCTPP1	0.41
LYRM4	0.41
UBE2T	0.41
CEP55	0.41
RPL8	0.41
C12orf48	0.41
CKS2	0.41
TOMM5	0.41
C1orf163	0.41
CENPN	0.41
MRPS23	0.41
BUB3	0.41
RPL36A	0.41
RPS5	0.41
PAK1IP1	0.41
C3orf26	0.41
EXOSC4	0.41
SNRPD2	0.41
DNAJC9	0.4
MEMO1	0.4
UCK2	0.4
RDBP	0.4
RPP30	0.4
DRG1	0.4
SLC5A6	0.4
ICT1	0.4
ZNF511	0.4
CWF19L1	0.4
BOLA2	0.4
NOP16	0.4
CDC123	0.4
IMP4	0.4
GGH	0.4
RPS10	0.4
H2AFZ	0.4
GADD45GIP1	0.4
RABEPK	0.4
NOLC1	0.4
C10orf84	0.39
C6orf125	0.39
BAG2	0.39
C15orf23	0.39
CKS1B	0.39
CISD1	0.39
ATP5J2	0.39
PSMB5	0.39
MRPS12	0.39
TMEM14C	0.39
MRPS15	0.39
MTHFD2	0.39
CCDC86	0.39
TYSND1	0.39
METTL5	0.39
RPL35A	0.39
CENPA	0.39
TBRG4	0.39
NLE1	0.39
ZNRD1	0.39
MRPL51	0.39
POLR1C	0.39
NAA10	0.39
GPN1	0.39
CENPM	0.39
PCGF6	0.39
CCNB2	0.38
FAM128A	0.38
CDKN3	0.38
FAM54A	0.38
NIP7	0.38
ORC6L	0.38
DBF4	0.38
C12orf24	0.38
TRUB1	0.38
CDK1	0.38
LYPLA1	0.38
LOC541471	0.38
TMEM177	0.38
AURKB	0.38
SF3B14	0.38
RPL36	0.38
SNRPB	0.38
VDAC2	0.38
RPS17	0.38
SNRPC	0.38
PGAM5	0.38
MRPL21	0.38
PDCD2	0.38
RPL27A	0.38
POLR2H	0.38
PDCD11	0.38
RG9MTD1	0.37
RPL38	0.37
SUV39H2	0.37
NUF2	0.37
METTL8	0.37
RPSA	0.37
RPS8	0.37
DPY30	0.37
OIP5	0.37
RPL18A	0.37
C20orf199	0.37
RUVBL1	0.37
TRIAP1	0.37
BOP1	0.37
ZNF593	0.37
PSMG1	0.37
RPS3	0.37
SNRPE	0.37
TIMM8B	0.37
CCNA2	0.37
WDR74	0.37
CENPW	0.37
NFU1	0.37
TMEM206	0.37
PSAT1	0.37
NUDCD1	0.37
MRPL17	0.37
CCNB1	0.37
LYAR	0.37
SNHG6	0.37
PPM1G	0.37
EIF3I	0.37
C14orf2	0.37
MRPS7	0.37
EEF1B2	0.37
SSBP1	0.37
MRPL45	0.37
C1orf182	0.37
RAD51AP1	0.37
SUPV3L1	0.37
C10orf78	0.37
NUDT1	0.36
CDC45	0.36
PTRH2	0.36
FAM136A	0.36
RAC3	0.36
CDCA3	0.36
NDUFAF2	0.36
GSTO1	0.36
HMGA1	0.36
TRMT61B	0.36
KIF11	0.36
MFSD2B	0.36
RPS19	0.36
RANBP1	0.36
ABT1	0.36
RPA3	0.36
TROAP	0.36
ITGB1BP1	0.36
EEF1E1	0.36
MRPL2	0.36
RNASEH2A	0.36
TACO1	0.36
DLEU1	0.36
GCSH	0.36
C20orf27	0.36
BUD31	0.36
C9orf123	0.36
NDUFA9	0.36
POC1A	0.36
PDSS1	0.36
FARSB	0.36
MCM10	0.36
DEPDC1	0.36
TMEM183A	0.36
RPL23AP7	0.36
PREB	0.36
C6orf129	0.36
TIMM13	0.36
RPL35	0.36
PSMD14	0.36
ANAPC11	0.35
TIMM16	0.35
METTL2B	0.35
TTC27	0.35
TCEB1	0.35
RRP9	0.35
F12	0.35
LMNB2	0.35
COMTD1	0.35
TIMM44	0.35
ZWINT	0.35
MCM7	0.35
POLE4	0.35
NOP2	0.35
NCRNA00152	0.35
NXT1	0.35
RFC2	0.35
PNPT1	0.35
NME1-NME2	0.35
PSTK	0.35
DCAF13	0.35
C11orf48	0.35
NOP10	0.35
ZNHIT1	0.35
RAD51	0.35
HSPD1	0.35
ATP5G3	0.35
TMEM223	0.35
RPL30	0.35
TRIP13	0.35
PSMD9	0.35
TFAM	0.35
RPL22L1	0.35
RPSAP58	0.35
PFDN6	0.35
PPIF	0.35
BRIX1	0.34
DCUN1D5	0.34
TOMM22	0.34
CCT3	0.34
DDX21	0.34
OST4	0.34
CCDC51	0.34
SKA3	0.34
LSM5	0.34
TSSC1	0.34
HTRA2	0.34
NUDT5	0.34
TTK	0.34
MYEOV2	0.34
SF3B5	0.34
EBNA1BP2	0.34
NIT2	0.34
CACYBP	0.34
NHP2L1	0.34
DNA2	0.34
PPIH	0.34
NIF3L1	0.34
MTIF2	0.34
ATP5G1	0.34
UQCRHL	0.34
POLR3G	0.34
RPL31	0.34
NEK2	0.34
RPS13	0.34
DKC1	0.34
NDUFAF4	0.34
ASCC1	0.34
CDCA5	0.34
TEAD4	0.34
HSPA14	0.34
WDYHV1	0.34
EXOSC5	0.34
DGUOK	0.34
ZNF239	0.34
ZP3	0.34
C17orf61	0.34
TATDN1	0.34
C1orf31	0.34
C14orf33	0.34
GATC	0.34
BUB1B	0.34
C11orf31	0.34
MRPL46	0.33
CCNB1IP1	0.33
UQCRH	0.33
MRPL4	0.33
CPSF3	0.33
POLR2G	0.33
PDCD2L	0.33
SDCCAG3	0.33
MAD2L2	0.33
ECHS1	0.33
MAGOHB	0.33
MTG1	0.33
MTP18	0.33
BID	0.33
CDC20	0.33
GART	0.33
THOP1	0.33
SNRPA1	0.33
ERCC6L	0.33
C8orf59	0.33
PFDN4	0.33
SNHG4	0.33
FAM72B	0.33
LSM7	0.33
SLC25A39	0.33
PSMA5	0.33
RPS16	0.33
NDUFB5	0.33
PYCR1	0.33
SKA1	0.33
PRMT3	0.33
DDX39	0.33
RPS24	0.33
TUBA1C	0.33
C2orf47	0.33
C7orf47	0.33
TOP1MT	0.33
RPL19	0.33
MRPL1	0.33
FAU	0.33
C19orf53	0.33
MRPL48	0.33
ARMC10	0.33
C11orf82	0.33
GINS1	0.33
C10orf119	0.33
ROMO1	0.33
ERLIN1	0.33
PLK1	0.33
NDUFA11	0.33
SNRPD1	0.33
RPF2	0.33
PSMG3	0.33
CENPQ	0.32
RPS15A	0.32
CLPP	0.32
PRMT1	0.32
C7orf11	0.32
FBXO22OS	0.32
C9orf23	0.32
SPC25	0.32
NT5C3L	0.32
SNX17	0.32
C2orf49	0.32
RNF7	0.32
PES1	0.32
TARBP2	0.32
C15orf61	0.32
BUB1	0.32
SIGMAR1	0.32
PSMA2	0.32
MRPL3	0.32
CPSF4	0.32
C13orf38	0.32
IPO4	0.32
CCT8	0.32
RPL17	0.32
UTP18	0.32
MRPL27	0.32
RPL37A	0.32
MRPL42	0.32
DDX47	0.32
NCAPH	0.32
C19orf48	0.32
CDK5	0.32
FOXM1	0.32
POLR1B	0.32
RPS3A	0.32
EXO1	0.32
MRPL19	0.32
TIMM10	0.32
C6orf153	0.32
MRPL10	0.32
RIOK1	0.32
GTSE1	0.32
RPS6	0.32
CCDC59	0.32
FAM72D	0.32
ATP6V1F	0.32
YDJC	0.32
VDAC3	0.32
ATP5L	0.32
TIMM9	0.32
NOP56	0.32
RPL5	0.32
KIF18A	0.32
NDUFAB1	0.32
CEBPZ	0.32
LOC100130932	0.32
METAP1	0.32
TPRKB	0.32
TK1	0.32
PA2G4	0.32
CCT5	0.32
COX7A2	0.31
CENPL	0.31
TRAIP	0.31
BANF1	0.31
NDUFB3	0.31
MRPL33	0.31
KHK	0.31
RFC4	0.31
PUS7	0.31
POLR1D	0.31
TMEM93	0.31
PPA1	0.31
COQ5	0.31
COX7B	0.31
YRDC	0.31
SMNDC1	0.31
GNB1L	0.31
RPS15	0.31
C8orf76	0.31
GMNN	0.31
PTCD3	0.31
KIF23	0.31
TRMT112	0.31
OSTC	0.31
MRPL32	0.31
HNRNPF	0.31
PAICS	0.31
VRK1	0.31
ORC5L	0.31
C12orf73	0.31
NSMCE2	0.31
PUF60	0.31
ARL6IP6	0.31
PPIAL4C	0.31
MDH2	0.31
COPS6	0.31
ATP5J	0.31
VARS	0.31
DDX10	0.31
SNHG1	0.31
MTL5	0.31
RPL39L	0.31
RPL29	0.31
GSTO2	0.31
AIMP2	0.31
RPL37	0.31
OVCA2	0.31
ARMC6	0.31
EIF3E	0.31
ZNF485	0.31
PSMB6	0.31
KIF18B	0.31
NHP2	0.31
WDR4	0.31
MRPS30	0.31
DUT	0.31
TIPIN	0.31
C11orf83	0.31
ORC1L	0.31
MRPS11	0.31
CENPH	0.31
COQ3	0.31
MIF	0.31
LSM4	0.31
TSN	0.31
CECR5	0.31
RPS29	0.31
RPL39	0.31
RPLP2	0.31
C1orf135	0.31
USP39	0.31
EXOSC8	0.31
PMS2L1	0.31
NDUFB9	0.31
CDC6	0.31
FAM189B	0.31
CGREF1	0.31
ACTR3B	0.31
THOC4	0.31
EIF4EBP1	0.31
MTFR1	0.31
ZWILCH	0.31
C12orf29	0.31
PFN2	0.31
FKBPL	0.31
ECSIT	0.31
C7orf59	0.31
EIF4A1	0.31
HMMR	0.31
UQCR11	0.3
FKBP4	0.3
POLD2	0.3
TUFM	0.3
DDX50	0.3
ARMC1	0.3
ATP6V1E2	0.3
C17orf42	0.3
FAM72A	0.3
RNASEH1	0.3
MRPL24	0.3
COPS5	0.3
ZNHIT3	0.3
ERH	0.3
ZC3H8	0.3
WDR75	0.3
NAA20	0.3
LRPPRC	0.3
RBX1	0.3
CHCHD3	0.3
HELLS	0.3
FBL	0.3
DPCD	0.3
TRUB2	0.3
YWHAQ	0.3
APOBEC3B	0.3
APEX1	0.3
FNTA	0.3
CENPP	0.3
GINS2	0.3
C16orf59	0.3
RPS2	0.3
C17orf75	0.3
KIF20B	0.3
ATP5O	0.3
COMMD5	0.3
HSCB	0.3
AP1S1	0.3
UROS	0.3
TMEM126B	0.3
FAM64A	0.3
EEF1G	0.3
CYCS	0.3
RPL24	0.3
VPS29	0.3
ASNA1	0.3
NDUFS8	0.3
CENPO	0.3
GPN3	0.3
C15orf63	0.3
C3orf1	0.3
C7orf44	0.3
MTX1	0.3
ABCF2	0.3
ZNF695	0.3
C19orf70	0.3
C14orf156	0.3
C20orf7	0.3
CD320	0.3
RPL26L1	0.3
C17orf89	0.3
RAD54B	0.3
NUP35	0.3
EME1	0.3
PSMB3	0.3
MRPL30	0.3
SUB1	0.3
PPIA	0.3
GEMIN7	0.3
MED28	0.3
