# Supplementary material for: NPM3 as a novel oncogenic factor and poor prognostic marker contributes to cell proliferation and migration in lung adenocarcinoma
Source: Hereditas. 2023 May 31;160:27. doi: 10.1186/s41065-023-00289-6 (PMC10230701; doi:10.1186/s41065-023-00289-6)
Supplement: Supplementary file 7 — Additional file 7: Supplementary Table S4. The KEGG enrichment pathway of genes positivelyassociated with NPM3 expression. [file 41065_2023_289_MOESM7_ESM.xls]

## Sheet: Sheet1
Supplementary Table S4 The KEGG enrichment pathway of genes positively associated with NPM3 expression
ID	Description	GeneRatio	BgRatio	pvalue	geneID	Count	one_type	two_type
hsa03010	Ribosome	68/270	153/7914	7.19726e-61	RPS7/MRPS16/RPL27/MRPL11/MRPL12/MRPL13/RPLP0/RPS18/MRPL15/RPS21/MRPL36/RPS27A/MRPL35/RPL8/RPL36A/RPS5/RPS10/MRPS12/MRPS15/RPL35A/RPL36/RPS17/MRPL21/RPL27A/RPL38/RPSA/RPS8/RPL18A/RPS3/MRPL17/MRPS7/RPS19/MRPL2/RPL35/RPL30/RPL22L1/RPL31/RPS13/MRPL4/RPS16/RPS24/RPL19/MRPL1/FAU/RPS15A/MRPL3/RPL17/MRPL27/RPL37A/RPS3A/MRPL19/MRPL10/RPS6/RPL5/MRPL33/RPS15/MRPL32/RPL29/RPL37/MRPS11/RPS29/RPL39/RPLP2/MRPL2…	68	Genetic Information Processing	Translation
hsa03040	Spliceosome	20/270	135/7914	2.51692e-08	LSM2/SNRPG/PPIL1/PHF5A/SNRPD2/SNRPB/SNRPC/SNRPE/BUD31/LSM5/SF3B5/PPIH/MAGOHB/SNRPA1/LSM7/SNRPD1/SMNDC1/PUF60/LSM4/USP39	20	Genetic Information Processing	Transcription
hsa04110	Cell cycle	19/270	124/7914	3.25124e-08	MAD2L1/BUB3/CCNB2/DBF4/CDK1/CCNA2/CCNB1/CDC45/ANAPC11/MCM7/TTK/BUB1B/MAD2L2/CDC20/PLK1/BUB1/CDC6/RBX1/YWHAQ	19	Cellular Processes	Cell growth and death
hsa05012	Parkinson disease	20/270	142/7914	6.0222e-08	NDUFB8/CYC1/COX7A2L/VDAC2/NDUFA9/PPIF/HTRA2/UQCRHL/UQCRH/NDUFB5/NDUFA11/VDAC3/NDUFAB1/COX7A2/NDUFB3/COX7B/NDUFB9/UQCR11/CYCS/NDUFS8	20	Human Diseases	Neurodegenerative disease
hsa03030	DNA replication	10/270	36/7914	2.09842e-07	SSBP1/RPA3/RNASEH2A/MCM7/POLE4/RFC2/DNA2/RFC4/POLD2/RNASEH1	10	Genetic Information Processing	Replication and repair
hsa03008	Ribosome biogenesis in eukaryotes	16/270	105/7914	4.41553e-07	POP7/RAN/EMG1/RPP40/WDR43/RPP30/IMP4/NXT1/NOP10/DKC1/UTP18/RIOK1/NOP56/NHP2/WDR75/FBL	16	Genetic Information Processing	Translation
hsa00190	Oxidative phosphorylation	18/270	133/7914	5.18619e-07	NDUFB8/CYC1/COX7A2L/NDUFA9/UQCRHL/UQCRH/NDUFB5/NDUFA11/ATP6V1F/NDUFAB1/COX7A2/NDUFB3/PPA1/COX7B/NDUFB9/UQCR11/ATP6V1E2/NDUFS8	18	Metabolism	Energy metabolism
hsa05016	Huntington disease	22/270	193/7914	5.89773e-07	NDUFB8/CYC1/COX7A2L/VDAC2/POLR2H/NDUFA9/TFAM/PPIF/UQCRHL/UQCRH/POLR2G/NDUFB5/NDUFA11/VDAC3/NDUFAB1/COX7A2/NDUFB3/COX7B/NDUFB9/UQCR11/CYCS/NDUFS8	22	Human Diseases	Neurodegenerative disease
hsa04932	Non-alcoholic fatty liver disease (NAFLD)	17/270	149/7914	1.15773e-05	NDUFB8/CYC1/COX7A2L/NDUFA9/UQCRHL/UQCRH/BID/NDUFB5/NDUFA11/NDUFAB1/COX7A2/NDUFB3/COX7B/NDUFB9/UQCR11/CYCS/NDUFS8	17	Human Diseases	Endocrine and metabolic disease
hsa05010	Alzheimer disease	18/270	171/7914	1.96135e-05	NDUFB8/CYC1/COX7A2L/NDUFA9/UQCRHL/UQCRH/BID/NDUFB5/NDUFA11/CDK5/NDUFAB1/COX7A2/NDUFB3/COX7B/NDUFB9/UQCR11/CYCS/NDUFS8	18	Human Diseases	Neurodegenerative disease
hsa03020	RNA polymerase	7/270	31/7914	6.47569e-05	ZNRD1/POLR1C/POLR2H/POLR3G/POLR2G/POLR1B/POLR1D	7	Genetic Information Processing	Transcription
hsa03430	Mismatch repair	6/270	23/7914	9.22559e-05	SSBP1/RPA3/RFC2/EXO1/RFC4/POLD2	6	Genetic Information Processing	Replication and repair
hsa03018	RNA degradation	10/270	79/7914	0.000325883	LSM2/EXOSC1/EXOSC4/PNPT1/HSPD1/LSM5/EXOSC5/LSM7/LSM4/EXOSC8	10	Genetic Information Processing	Folding, sorting and degradation
hsa00240	Pyrimidine metabolism	8/270	57/7914	0.000640188	NME1/NME2/DTYMK/DCTPP1/UCK2/NME1-NME2/TK1/DUT	8	Metabolism	Nucleotide metabolism
hsa04714	Thermogenesis	18/270	231/7914	0.000893466	NDUFB8/CYC1/COX7A2L/NDUFAF2/NDUFA9/UQCRHL/NDUFAF4/UQCRH/NDUFB5/NDUFA11/RPS6/NDUFAB1/COX7A2/NDUFB3/COX7B/NDUFB9/UQCR11/NDUFS8	18	Organismal Systems	Environmental adaptation
hsa03013	RNA transport	14/270	165/7914	0.00147878	GEMIN6/POP7/RAN/NUP37/RPP40/RPP30/EIF3I/NXT1/MAGOHB/EIF3E/EIF4EBP1/EIF4A1/NUP35/GEMIN7	14	Genetic Information Processing	Translation
hsa03440	Homologous recombination	6/270	41/7914	0.00245503	SSBP1/RPA3/RAD51/POLD2/RAD54B/EME1	6	Genetic Information Processing	Replication and repair
hsa03050	Proteasome	6/270	45/7914	0.00396939	PSMB5/PSMD14/PSMA5/PSMA2/PSMB6/PSMB3	6	Genetic Information Processing	Folding, sorting and degradation
hsa04114	Oocyte meiosis	11/270	127/7914	0.00397672	MAD2L1/CCNB2/CDK1/CCNB1/ANAPC11/MAD2L2/CDC20/PLK1/BUB1/RBX1/YWHAQ	11	Cellular Processes	Cell growth and death
hsa03420	Nucleotide excision repair	6/270	47/7914	0.00494429	RPA3/POLE4/RFC2/RFC4/POLD2/RBX1	6	Genetic Information Processing	Replication and repair
hsa00983	Drug metabolism - other enzymes	8/270	79/7914	0.00530544	NME1/NME2/UCK2/GSTO1/NME1-NME2/TK1/GSTO2/DUT	8	Metabolism	Xenobiotics biodegradation and metabolism
hsa04914	Progesterone-mediated oocyte maturation	9/270	98/7914	0.00608041	MAD2L1/CCNB2/CDK1/CCNA2/CCNB1/ANAPC11/MAD2L2/PLK1/BUB1	9	Organismal Systems	Endocrine system
hsa04215	Apoptosis - multiple species	4/270	32/7914	0.0224777	BIRC5/HTRA2/BID/CYCS	4	Cellular Processes	Cell growth and death
hsa04260	Cardiac muscle contraction	7/270	86/7914	0.0270675	CYC1/COX7A2L/UQCRHL/UQCRH/COX7A2/COX7B/UQCR11	7	Organismal Systems	Circulatory system
hsa04115	p53 signaling pathway	6/270	72/7914	0.0356552	CCNB2/CDK1/CCNB1/BID/GTSE1/CYCS	6	Cellular Processes	Cell growth and death
