# Supplementary material for: NPM3 as a novel oncogenic factor and poor prognostic marker contributes to cell proliferation and migration in lung adenocarcinoma
Source: Hereditas. 2023 May 31;160:27. doi: 10.1186/s41065-023-00289-6 (PMC10230701; doi:10.1186/s41065-023-00289-6)
Supplement: Supplementary file 8 — Additional file 8: Supplementary Table S5. The genes negatively associated with NPM3 expression. [file 41065_2023_289_MOESM8_ESM.xls]

## Sheet: Supplementary Table S4
Supplementary Table S5 The genes negatively associated with NPM3 expression
Genes	PearsonCC
CALCOCO1	-0.44
PTK2B	-0.4
C5orf53	-0.4
TENC1	-0.39
UBA7	-0.39
TNS1	-0.38
FRY	-0.38
ANKHD1-EIF4EBP3	-0.37
DPYSL2	-0.37
CRY2	-0.37
LOC100129034	-0.37
TRANK1	-0.36
HERC1	-0.36
KAT2B	-0.36
CBX7	-0.36
VAMP2	-0.36
KLHL6	-0.35
ZBTB4	-0.35
GNAQ	-0.35
ZNF763	-0.35
KIAA0494	-0.35
RORA	-0.35
TLR5	-0.35
KIAA0247	-0.35
CELF2	-0.35
AKNA	-0.35
SNX29	-0.35
RAI2	-0.35
GAB3	-0.35
ERCC5	-0.34
RBL2	-0.34
TGFBR2	-0.34
NISCH	-0.34
SFRS5	-0.34
PRKCD	-0.34
RNASEL	-0.34
AGXT2L2	-0.34
FOXP1	-0.34
DMXL1	-0.34
TNFSF13	-0.34
SELPLG	-0.34
RBM5	-0.34
MACF1	-0.34
KIAA0430	-0.34
AKAP13	-0.34
DOCK8	-0.33
TXNIP	-0.33
ARHGEF6	-0.33
KANK2	-0.33
ARHGAP30	-0.33
CPEB4	-0.33
TBX5	-0.33
CTDSP1	-0.33
JAK1	-0.33
NLRP1	-0.33
KIAA0040	-0.33
VPS13C	-0.33
SEMA4D	-0.33
ZNF160	-0.33
GAS7	-0.33
FKBP15	-0.33
ZNF224	-0.33
TOM1L2	-0.33
ARHGAP31	-0.33
ST6GALNAC6	-0.33
EIF2C4	-0.33
PIK3IP1	-0.33
CTSO	-0.32
RCBTB2	-0.32
IQSEC1	-0.32
ZNF44	-0.32
AMICA1	-0.32
HERPUD1	-0.32
XPC	-0.32
TBC1D2B	-0.32
EVI2B	-0.32
WWC3	-0.32
CCDC69	-0.32
HSD17B4	-0.32
MEF2A	-0.32
EIF4E3	-0.32
GORASP1	-0.32
CYTH1	-0.32
C1orf152	-0.32
ZNF264	-0.32
C20orf194	-0.32
C5orf41	-0.32
FGD5	-0.32
WWP2	-0.32
TNFSF12	-0.32
CD74	-0.32
IL16	-0.32
SGK269	-0.32
ZBTB47	-0.32
SPARCL1	-0.32
NR3C2	-0.32
SNRK	-0.32
C14orf139	-0.32
EPM2AIP1	-0.32
RILPL2	-0.32
CD81	-0.32
SYNPO	-0.32
GTF2IRD2P1	-0.31
IRF2	-0.31
ZBTB46	-0.31
FYCO1	-0.31
TMEM66	-0.31
CIRBP	-0.31
KIAA1109	-0.31
CCR6	-0.31
DOCK2	-0.31
A2M	-0.31
NUCB1	-0.31
CIITA	-0.31
C17orf103	-0.31
PIK3R5	-0.31
RASSF5	-0.31
FGD2	-0.31
CYFIP2	-0.31
AOC3	-0.31
VPS39	-0.31
METTL7A	-0.31
C3orf19	-0.31
CLK4	-0.31
PRDM2	-0.31
PLSCR4	-0.31
TBX4	-0.31
SNED1	-0.31
CES2	-0.31
ATXN7	-0.31
WDTC1	-0.31
ZRSR2	-0.31
ZNF441	-0.31
LOC202181	-0.31
ARHGAP25	-0.31
FAM160A2	-0.31
FAM13B	-0.31
C10orf54	-0.31
CD40LG	-0.31
CGNL1	-0.31
IKZF1	-0.31
ZBTB43	-0.31
BANK1	-0.3
ZNF83	-0.3
ABCA6	-0.3
N4BP2L1	-0.3
GVIN1	-0.3
PPM1M	-0.3
PRICKLE2	-0.3
NAPA	-0.3
N4BP1	-0.3
NAPSB	-0.3
ZCCHC24	-0.3
CCDC92	-0.3
GGA2	-0.3
GSN	-0.3
CD37	-0.3
APOB48R	-0.3
POU6F1	-0.3
BBS1	-0.3
PDCD6IP	-0.3
TRIM52	-0.3
ZNF671	-0.3
TRIM22	-0.3
INPP5D	-0.3
TBC1D17	-0.3
NTN4	-0.3
TK2	-0.3
KLHDC1	-0.3
CACNA1C	-0.3
NUMB	-0.3
PECAM1	-0.3
PLCG2	-0.3
SPRYD3	-0.3
ZC3H6	-0.3
PDPK1	-0.3
NICN1	-0.3
CTSD	-0.3
PLXNA2	-0.3
ALAD	-0.3
ADD1	-0.3
FLI1	-0.3
ITGAL	-0.3
ZNF366	-0.3
SPN	-0.3
NKTR	-0.3
SHROOM4	-0.3
ZNF546	-0.3
