# Supplementary material for: NPM3 as a novel oncogenic factor and poor prognostic marker contributes to cell proliferation and migration in lung adenocarcinoma
Source: Hereditas. 2023 May 31;160:27. doi: 10.1186/s41065-023-00289-6 (PMC10230701; doi:10.1186/s41065-023-00289-6)
Supplement: Supplementary file 9 — Additional file 9: Supplementary Table S6. The KEGG enrichment pathway of genes negativelyassociated with NPM3 expression. [file 41065_2023_289_MOESM9_ESM.xls]

## Sheet: Sheet1
Supplementary Table S6 The KEGG enrichment pathway of genes negatively associated with NPM3 expression
ID	Description	GeneRatio	BgRatio	pvalue	geneID	Count	one_type	two_type
hsa05144	Malaria	4/83	49/7914	0.00166477	CD81/CD40LG/PECAM1/ITGAL	4	Human Diseases	Infectious disease: parasitic
hsa04666	Fc gamma R-mediated phagocytosis	5/83	93/7914	0.002838	PRKCD/DOCK2/GSN/INPP5D/PLCG2	5	Organismal Systems	Immune system
hsa04670	Leukocyte transendothelial migration	5/83	112/7914	0.0062774	PTK2B/RASSF5/PECAM1/PLCG2/ITGAL	5	Organismal Systems	Immune system
hsa05145	Toxoplasmosis	5/83	112/7914	0.0062774	JAK1/CIITA/PIK3R5/CD40LG/PDPK1	5	Human Diseases	Infectious disease: parasitic
hsa05168	Herpes simplex virus 1 infection	11/83	491/7914	0.0130555	ZNF763/RNASEL/JAK1/ZNF160/ZNF224/ZNF44/ZNF264/CD74/ZNF83/ZNF671/ZNF546	11	Human Diseases	Infectious disease: viral
hsa04912	GnRH signaling pathway	4/83	93/7914	0.0162162	PTK2B/GNAQ/PRKCD/CACNA1C	4	Organismal Systems	Endocrine system
hsa04514	Cell adhesion molecules (CAMs)	5/83	147/7914	0.018829	SELPLG/CD40LG/PECAM1/ITGAL/SPN	5	Environmental Information Processing	Signaling molecules and interaction
hsa05223	Non-small cell lung cancer	3/83	66/7914	0.0317198	RASSF5/PLCG2/PDPK1	3	Human Diseases	Cancer: specific types
hsa04664	Fc epsilon RI signaling pathway	3/83	68/7914	0.0342291	INPP5D/PLCG2/PDPK1	3	Organismal Systems	Immune system
hsa04360	Axon guidance	5/83	181/7914	0.0410939	DPYSL2/SEMA4D/NTN4/PLCG2/PLXNA2	5	Organismal Systems	Development and regeneration
hsa04621	NOD-like receptor signaling pathway	5/83	181/7914	0.0410939	PRKCD/RNASEL/TXNIP/JAK1/NLRP1	5	Organismal Systems	Immune system
hsa04710	Circadian rhythm	2/83	31/7914	0.0415238	CRY2/RORA	2	Organismal Systems	Environmental adaptation
hsa05212	Pancreatic cancer	3/83	75/7914	0.0437969	TGFBR2/ARHGEF6/JAK1	3	Human Diseases	Cancer: specific types
hsa04062	Chemokine signaling pathway	5/83	189/7914	0.0479709	PTK2B/PRKCD/CCR6/DOCK2/PIK3R5	5	Organismal Systems	Immune system
